# Supplementary material for: Evaluation of candidate reference genes stability for gene expression analysis by reverse transcription qPCR in Clostridium perfringens
Source: Sci Rep. 2022 Nov 13;12:19434. doi: 10.1038/s41598-022-23804-7 (PMC9659559; doi:10.1038/s41598-022-23804-7)
Supplement: Supplementary file 2 — Supplementary Information 2. [file 41598_2022_23804_MOESM2_ESM.xlsx]

## Sheet: Run1-CFX_SYBR
Well	Type	Sample	Gene	Cq	Quantity	Exclusion
C01	Unkn-13	CP-1 L	gdhA	26.7767
C02	Unkn-13	CP-1 L	gdhA	21.7138
C03	Unkn-14	CP-2 L	gdhA	20.1054
C04	Unkn-14	CP-2 L	gdhA	20.3964
C05	Unkn-15	CP-4 L	gdhA	20.7071
C06	Unkn-15	CP-4 L	gdhA	22.893
C07	Unkn-16	CP-1 S	gdhA	23.7993
C08	Unkn-16	CP-1 S	gdhA	20.1527
C09	Unkn-17	CP-2 S	gdhA	23.2682
C10	Unkn-17	CP-2 S	gdhA	23.3177
C11	Unkn-18	CP-4 S	gdhA	26.4442
C12	Unkn-18	CP-4 S	gdhA	28.8555
D01	Unkn-19	CP-1 L	gyrA	15.3058
D02	Unkn-19	CP-1 L	gyrA	15.205
D03	Unkn-20	CP-2 L	gyrA	14.5563
D04	Unkn-20	CP-2 L	gyrA	14.0236
D05	Unkn-21	CP-4 L	gyrA	16.0346
D06	Unkn-21	CP-4 L	gyrA	17.0734
D07	Unkn-22	CP-1 S	gyrA	21.1546
D08	Unkn-22	CP-1 S	gyrA	20.1115
D09	Unkn-23	CP-2 S	gyrA	20.1966
D10	Unkn-23	CP-2 S	gyrA	19.1433
D11	Unkn-24	CP-4 S	gyrA	21.7628
D12	Unkn-24	CP-4 S	gyrA	22.2679
E01	Unkn-25	CP-1 L	recA	16.2259
E02	Unkn-25	CP-1 L	recA	16.3816
E03	Unkn-26	CP-2 L	recA	15.4113
E04	Unkn-26	CP-2 L	recA	15.7209
E05	Unkn-27	CP-4 L	recA	17.2534
E06	Unkn-27	CP-4 L	recA	16.9421
E07	Unkn-28	CP-1 S	recA	20.0581
E08	Unkn-28	CP-1 S	recA	20.1873
E09	Unkn-29	CP-2 S	recA	19.7245
E10	Unkn-29	CP-2 S	recA	19.6661
E11	Unkn-30	CP-4 S	recA	21.0586
E12	Unkn-30	CP-4 S	recA	20.3896
G01	Unkn-37	CP-1 L	rpsJ	12.1924
G02	Unkn-37	CP-1 L	rpsJ	11.735
G04	Unkn-38	CP-2 L	rpsJ	11.4281
G05	Unkn-39	CP-4 L	rpsJ	15.3681
G06	Unkn-39	CP-4 L	rpsJ	14.8242
G07	Unkn-40	CP-1 S	rpsJ	20.1152
G08	Unkn-40	CP-1 S	rpsJ	19.9579
G09	Unkn-41	CP-2 S	rpsJ	17.4493
G10	Unkn-41	CP-2 S	rpsJ	16.4695
G11	Unkn-42	CP-4 S	rpsJ	20.6129
G12	Unkn-42	CP-4 S	rpsJ	20.9041

## Sheet: Run2-CFX_SYBR
Well	Type	Sample	Gene	Cq	Quantity	Exclusion
A01	Unkn-01	CP-1 L	tpiA	16.6914
A02	Unkn-01	CP-1 L	tpiA	16.445
A03	Unkn-02	CP-2 L	tpiA	17.9415
A04	Unkn-02	CP-2 L	tpiA	18.0364
A05	Unkn-03	CP-4 L	tpiA	19.2561
A06	Unkn-03	CP-4 L	tpiA	19.3914
A07	Unkn-04	CP-1 S	tpiA	22.254
A08	Unkn-04	CP-1 S	tpiA	22.0878
A09	Unkn-05	CP-2 S	tpiA	24.9059
A10	Unkn-05	CP-2 S	tpiA	25.0047
A11	Unkn-06	CP-4 S	tpiA	22.506
A12	Unkn-06	CP-4 S	tpiA	22.6936
C01	Unkn-13	CP-1 L	rpoA	14.5322
C02	Unkn-13	CP-1 L	rpoA	14.3216
C03	Unkn-14	CP-2 L	rpoA	8.36014
C04	Unkn-14	CP-2 L	rpoA	13.4027
C05	Unkn-15	CP-4 L	rpoA	15.9237
C06	Unkn-15	CP-4 L	rpoA	15.9644
C07	Unkn-16	CP-1 S	rpoA	20.0971
C08	Unkn-16	CP-1 S	rpoA	20.0249
C09	Unkn-17	CP-2 S	rpoA	19.5779
C10	Unkn-17	CP-2 S	rpoA	19.604
C11	Unkn-18	CP-4 S	rpoA	22.5115
C12	Unkn-18	CP-4 S	rpoA	22.3998
D01	Unkn-19	CP-1 L	rrs	4.80195
D02	Unkn-19	CP-1 L	rrs	4.09918
D03	Unkn-20	CP-2 L	rrs	5.184
D04	Unkn-20	CP-2 L	rrs	4.93272
D05	Unkn-21	CP-4 L	rrs	5.10875
D06	Unkn-21	CP-4 L	rrs	5.10164
D07	Unkn-22	CP-1 S	rrs	4.86504
D08	Unkn-22	CP-1 S	rrs	4.88795
D09	Unkn-23	CP-2 S	rrs	8.515
D10	Unkn-23	CP-2 S	rrs	8.53476
D11	Unkn-24	CP-4 S	rrs	6.78387
D12	Unkn-24	CP-4 S	rrs	7.63278
E01	Unkn-25	CP-1 L	adk	14.8383
E02	Unkn-25	CP-1 L	adk	14.4189
E03	Unkn-26	CP-2 L	adk	18.154
E04	Unkn-26	CP-2 L	adk	18.1643
E05	Unkn-27	CP-4 L	adk	16.6873
E06	Unkn-27	CP-4 L	adk	16.6773
E07	Unkn-28	CP-1 S	adk	20.7121
E08	Unkn-28	CP-1 S	adk	26.1967
E09	Unkn-29	CP-2 S	adk	24.3898
E10	Unkn-29	CP-2 S	adk	24.3401
E11	Unkn-30	CP-4 S	adk	23.4267
E12	Unkn-30	CP-4 S	adk	23.3139
F01	Unkn-31	CP-1 L	ftsZ	17.1106
F02	Unkn-31	CP-1 L	ftsZ	16.9361
F03	Unkn-32	CP-2 L	ftsZ	17.1196
F04	Unkn-32	CP-2 L	ftsZ	17.0829
F05	Unkn-33	CP-4 L	ftsZ	18.3662
F06	Unkn-33	CP-4 L	ftsZ	18.4468
F07	Unkn-34	CP-1 S	ftsZ	20.8362
F08	Unkn-34	CP-1 S	ftsZ	20.836
F09	Unkn-35	CP-2 S	ftsZ	21.5763
F10	Unkn-35	CP-2 S	ftsZ	21.5028
F11	Unkn-36	CP-4 S	ftsZ	23.2785
F12	Unkn-36	CP-4 S	ftsZ	23.4426
G01	Unkn-37	CP-1 L	rho	19.2888
G02	Unkn-37	CP-1 L	rho	18.8361
G03	Unkn-38	CP-2 L	rho	18.0957
G04	Unkn-38	CP-2 L	rho	18.0358
G05	Unkn-39	CP-4 L	rho	19.0516
G06	Unkn-39	CP-4 L	rho	19.0732
G07	Unkn-40	CP-1 S	rho	20.2734
G08	Unkn-40	CP-1 S	rho	20.1674
G09	Unkn-41	CP-2 S	rho	22.338
G10	Unkn-41	CP-2 S	rho	22.3283
G11	Unkn-42	CP-4 S	rho	22.3034
G12	Unkn-42	CP-4 S	rho	22.874

## Sheet: Run3-CFX_SYBR
Well	Type	Sample	Gene	Cq	Quantity	Exclusion
C02	Unkn-1	CP-1 L A	adk	16.79
C03	Unkn-2	CP-2 L A	adk	23.978
C04	Unkn-2	CP-2 L A	adk	23.643
C05	Unkn-3	CP-4 L A	adk	18.095
C06	Unkn-3	CP-4 L A	adk	18.263
C07	Unkn-4	CP-1 OS	adk	17.039
C08	Unkn-4	CP-1 OS	adk	19.028
C09	Unkn-5	CP-2 OS	adk	27.015
C10	Unkn-5	CP-2 OS	adk	27.055
C11	Unkn-6	CP-4 OS	adk	18.545
C12	Unkn-6	CP-4 OS	adk	22.346
D01	Unkn-7	CP-1 HS	adk	20.729
D02	Unkn-7	CP-1 HS	adk	17.538
D03	Unkn-8	CP-2 HS	adk	28.882
D04	Unkn-8	CP-2 HS	adk	28.615
D05	Unkn-9	CP-4 HS	adk	18.831
D06	Unkn-9	CP-4 HS	adk	22.456
D07	Unkn-22	CP-1 HS	ftsZ	19.0602
D08	Unkn-22	CP-1 HS	ftsZ	18.5697
D09	Unkn-23	CP-2 HS	ftsZ	22.3511
D10	Unkn-23	CP-2 HS	ftsZ	21.7558
D11	Unkn-24	CP-4 HS	ftsZ	21.4186
D12	Unkn-24	CP-4 HS	ftsZ	21.4187
E01	Unkn-25	CP-1 L A	ftsZ	19.2743
E02	Unkn-25	CP-1 L A	ftsZ	16.3267
E03	Unkn-26	CP-2 L A	ftsZ	20.0852
E04	Unkn-26	CP-2 L A	ftsZ	19.8725
E05	Unkn-27	CP-4 L A	ftsZ	19.2669
E06	Unkn-27	CP-4 L A	ftsZ	19.7544
E07	Unkn-28	CP-1 OS	ftsZ	17.8481
E08	Unkn-28	CP-1 OS	ftsZ	17.7398
E09	Unkn-29	CP-2 OS	ftsZ	20.6481
E10	Unkn-29	CP-2 OS	ftsZ	20.8496
E11	Unkn-30	CP-4 OS	ftsZ	20.5713
E12	Unkn-30	CP-4 OS	ftsZ	20.6939
G07	Unkn-40	CP-1 HS	gyrA	18.0884
G08	Unkn-40	CP-1 HS	gyrA	17.4527
G09	Unkn-41	CP-2 HS	gyrA	22.3153
G10	Unkn-41	CP-2 HS	gyrA	22.1563
G11	Unkn-42	CP-4 HS	gyrA	19.927
G12	Unkn-42	CP-4 HS	gyrA	19.9
H01	Unkn-43	CP-1 L A	gyrA	17.2591
H02	Unkn-43	CP-1 L A	gyrA	19.2562
H03	Unkn-44	CP-2 L A	gyrA	20.6907
H04	Unkn-44	CP-2 L A	gyrA	20.2648
H05	Unkn-45	CP-4 L A	gyrA	19.2932
H06	Unkn-45	CP-4 L A	gyrA	19.0457
H07	Unkn-46	CP-1 OS	gyrA	18.0861
H08	Unkn-46	CP-1 OS	gyrA	17.7502
H09	Unkn-47	CP-2 OS	gyrA	21.6968
H10	Unkn-47	CP-2 OS	gyrA	22.1803
H11	Unkn-48	CP-4 OS	gyrA	19.2245
H12	Unkn-48	CP-4 OS	gyrA	19.5318

## Sheet: Run4-CFX_SYBR
Well	Type	Sample	Gene	Cq	Quantity	Exclusion
C01	Unkn-13	CP-1 L A	recA	20.3357
C02	Unkn-13	CP-1 L A	recA	19.5241
C03	Unkn-14	CP-2 L A	recA	23.375
C04	Unkn-14	CP-2 L A	recA	23.1409
C05	Unkn-15	CP-4 L A	recA	21.4277
C06	Unkn-15	CP-4 L A	recA	22.217
C07	Unkn-16	CP-1 OS	recA	20.7391
C08	Unkn-16	CP-1 OS	recA	20.4552
C09	Unkn-17	CP-2 OS	recA	24.4878
C10	Unkn-17	CP-2 OS	recA	24.3086
C11	Unkn-18	CP-4 OS	recA	21.9311
C12	Unkn-18	CP-4 OS	recA	22.0919
D01	Unkn-19	CP-1 HS	recA	19.0263
D02	Unkn-19	CP-1 HS	recA	18.8338
D03	Unkn-20	CP-2 HS	recA	23.5825
D04	Unkn-20	CP-2 HS	recA	23.7009
D05	Unkn-21	CP-4 HS	recA	20.8924
D06	Unkn-21	CP-4 HS	recA	20.8421
F01	Unkn-31	CP-1 L A	rpsJ	17.3026
F02	Unkn-31	CP-1 L A	rpsJ	15.6297
F03	Unkn-32	CP-2 L A	rpsJ	20.8463
F04	Unkn-32	CP-2 L A	rpsJ	20.8241
F05	Unkn-33	CP-4 L A	rpsJ	18.2226
F06	Unkn-33	CP-4 L A	rpsJ	18.3071
F07	Unkn-34	CP-1 OS	rpsJ	16.129
F08	Unkn-34	CP-1 OS	rpsJ	16.0873
F09	Unkn-35	CP-2 OS	rpsJ	23.5684
F10	Unkn-35	CP-2 OS	rpsJ	23.7216
F11	Unkn-36	CP-4 OS	rpsJ	18.5606
F12	Unkn-36	CP-4 OS	rpsJ	18.9022
G01	Unkn-37	CP-1 HS	rpsJ	17.3063
G02	Unkn-37	CP-1 HS	rpsJ	16.4189
G03	Unkn-38	CP-2 HS	rpsJ	23.1396
G04	Unkn-38	CP-2 HS	rpsJ	22.9911
G05	Unkn-39	CP-4 HS	rpsJ	20.3886
G06	Unkn-39	CP-4 HS	rpsJ	20.5103
G07	Unkn-40	CP-1 HS	tpiA	23.3659
G08	Unkn-40	CP-1 HS	tpiA	22.9247
G09	Unkn-41	CP-2 HS	tpiA	27.7001
G10	Unkn-41	CP-2 HS	tpiA	27.5752
G11	Unkn-42	CP-4 HS	tpiA	23.2225
G12	Unkn-42	CP-4 HS	tpiA	24.206
H01	Unkn-43	CP-1 L A	tpiA	19.1597
H02	Unkn-43	CP-1 L A	tpiA	18.6923
H03	Unkn-44	CP-2 L A	tpiA	25.8166
H04	Unkn-44	CP-2 L A	tpiA	25.9078
H05	Unkn-45	CP-4 L A	tpiA	22.0271
H06	Unkn-45	CP-4 L A	tpiA	22.4944
H07	Unkn-46	CP-1 OS	tpiA	19.5813
H08	Unkn-46	CP-1 OS	tpiA	19.2763
H09	Unkn-47	CP-2 OS	tpiA	26.1097
H10	Unkn-47	CP-2 OS	tpiA	26.4963
H11	Unkn-48	CP-4 OS	tpiA	23.6453
H12	Unkn-48	CP-4 OS	tpiA	23.474

## Sheet: Run5-CFX_SYBR
Well	Type	Sample	Gene	Cq	Quantity	Exclusion
C01	Unkn-13	CP-1 L A	rpoA	16.8707
C02	Unkn-13	CP-1 L A	rpoA	14.6152
C03	Unkn-14	CP-2 L A	rpoA	17.4692
C04	Unkn-14	CP-2 L A	rpoA	17.7888
C05	Unkn-15	CP-4 L A	rpoA	17.5029
C06	Unkn-15	CP-4 L A	rpoA	16.9551
C07	Unkn-16	CP-1 OS	rpoA	14.1289
C08	Unkn-16	CP-1 OS	rpoA	14.696
C09	Unkn-17	CP-2 OS	rpoA	20.9219
C10	Unkn-17	CP-2 OS	rpoA	20.098
C11	Unkn-18	CP-4 OS	rpoA	17.1114
C12	Unkn-18	CP-4 OS	rpoA	16.4843
D01	Unkn-19	CP-1 HS	rpoA	16.0771
D02	Unkn-19	CP-1 HS	rpoA	15.8104
D03	Unkn-20	CP-2 HS	rpoA	21.457
D04	Unkn-20	CP-2 HS	rpoA	20.5688
D05	Unkn-21	CP-4 HS	rpoA	17.0549
D06	Unkn-21	CP-4 HS	rpoA	18.1327
D07	Unkn-22	CP-1 HS	rrs	9.28705
D09	Unkn-23	CP-2 HS	rrs	12.1705
D10	Unkn-23	CP-2 HS	rrs	12.1114
D11	Unkn-24	CP-4 HS	rrs	8.3208
D12	Unkn-24	CP-4 HS	rrs	12.8281
E01	Unkn-25	CP-1 L A	rrs	10.0427
E02	Unkn-25	CP-1 L A	rrs	4.23549
E03	Unkn-26	CP-2 L A	rrs	4.03816
E04	Unkn-26	CP-2 L A	rrs	2.46193
E05	Unkn-27	CP-4 L A	rrs
E06	Unkn-27	CP-4 L A	rrs	2.43803
E07	Unkn-28	CP-1 OS	rrs	6.0826
E09	Unkn-29	CP-2 OS	rrs	4.04659
E10	Unkn-29	CP-2 OS	rrs	6.05454
E11	Unkn-30	CP-4 OS	rrs	8.50378
E12	Unkn-30	CP-4 OS	rrs	10.5728
F01	Unkn-31	CP-1 L A	gdhA
F02	Unkn-31	CP-1 L A	gdhA	34.6863
F03	Unkn-32	CP-2 L A	gdhA	30.3148
F04	Unkn-32	CP-2 L A	gdhA	29.2417
F05	Unkn-33	CP-4 L A	gdhA	32.3466
F06	Unkn-33	CP-4 L A	gdhA	33.7651
F07	Unkn-34	CP-1 OS	gdhA	29.3329
F08	Unkn-34	CP-1 OS	gdhA	30.8682
F09	Unkn-35	CP-2 OS	gdhA	29.6968
F10	Unkn-35	CP-2 OS	gdhA	32.4632
F11	Unkn-36	CP-4 OS	gdhA	39.0682
G01	Unkn-37	CP-1 HS	gdhA
G02	Unkn-37	CP-1 HS	gdhA
G03	Unkn-38	CP-2 HS	gdhA	39.7593
G04	Unkn-38	CP-2 HS	gdhA	35.9045
G05	Unkn-39	CP-4 HS	gdhA	35.218
G06	Unkn-39	CP-4 HS	gdhA
G07	Unkn-40	CP-1 HS	rho	22.2822
G08	Unkn-40	CP-1 HS	rho	21.808
G09	Unkn-41	CP-2 HS	rho	25.4905
G10	Unkn-41	CP-2 HS	rho	25.1731
G11	Unkn-42	CP-4 HS	rho	23.9119
G12	Unkn-42	CP-4 HS	rho	27.1971
H01	Unkn-43	CP-1 L A	rho	20.9424
H02	Unkn-43	CP-1 L A	rho	19.5777
H03	Unkn-44	CP-2 L A	rho	22.9519
H04	Unkn-44	CP-2 L A	rho	22.2324
H05	Unkn-45	CP-4 L A	rho	22.3325
H06	Unkn-45	CP-4 L A	rho	21.7881
H07	Unkn-46	CP-1 OS	rho	21.3781
H08	Unkn-46	CP-1 OS	rho	20.4145
H09	Unkn-47	CP-2 OS	rho	24.0029
H10	Unkn-47	CP-2 OS	rho	24.4295
H11	Unkn-48	CP-4 OS	rho	22.8964
H12	Unkn-48	CP-4 OS	rho	22.8515

## Sheet: plcRun1-CFX_SYBR
Well	Type	Sample	Gene	Cq	Quantity	Exclusion
C01	UNKN	CP-1 2.5 hr	ftsZ	19.1766
C02	UNKN	CP-2 2.5 hr	ftsZ	17.8784
C03	UNKN	CP-4 2.5 hr	ftsZ	18.9377
C04	UNKN	CP-1 4 hr	ftsZ	17.7751
C05	UNKN	CP-2 4 hr	ftsZ	22.9754
C06	UNKN	CP-4 4 hr	ftsZ	23.059
C07	UNKN	CP-1 6 hr	ftsZ	22.0241
C08	UNKN	CP-2 6 hr	ftsZ	26.612
C09	UNKN	CP-4 6 hr	ftsZ	31.775
C10	UNKN	CP-1 Overnight	ftsZ	25.054
C11	UNKN	CP-2 Overnight	ftsZ	26.4117
C12	UNKN	CP-4 Overnight	ftsZ	30.2242
D01	UNKN	CP-1 2.5 hr	ftsZ	18.7941
D02	UNKN	CP-2 2.5 hr	ftsZ	18.0713
D03	UNKN	CP-4 2.5 hr	ftsZ	18.7694
D04	UNKN	CP-1 4 hr	ftsZ	18.3697
D05	UNKN	CP-2 4 hr	ftsZ	23.0628
D06	UNKN	CP-4 4 hr	ftsZ	23.4408
D07	UNKN	CP-1 6 hr	ftsZ	22.812
D08	UNKN	CP-2 6 hr	ftsZ	26.5255
D09	UNKN	CP-4 6 hr	ftsZ	30.5678
D10	UNKN	CP-1 Overnight	ftsZ	23.5709
D11	UNKN	CP-2 Overnight	ftsZ	25.4895
D12	UNKN	CP-4 Overnight	ftsZ	29.7976
E01	UNKN	CP-1 2.5 hr	gyrA	19.665
E02	UNKN	CP-2 2.5 hr	gyrA	16.9084
E03	UNKN	CP-4 2.5 hr	gyrA	17.9708
E04	UNKN	CP-1 4 hr	gyrA	18.0364
E05	UNKN	CP-2 4 hr	gyrA	23.6714
E06	UNKN	CP-4 4 hr	gyrA	20.8934
E07	UNKN	CP-1 6 hr	gyrA	21.349
E08	UNKN	CP-2 6 hr	gyrA	26.5549
E09	UNKN	CP-4 6 hr	gyrA	30.454
E10	UNKN	CP-1 Overnight	gyrA	23.9252
E11	UNKN	CP-2 Overnight	gyrA	25.6612
E12	UNKN	CP-4 Overnight	gyrA	29.447
F01	UNKN	CP-1 2.5 hr	gyrA	18.4015
F02	UNKN	CP-2 2.5 hr	gyrA	17.0038
F03	UNKN	CP-4 2.5 hr	gyrA	18.8322
F04	UNKN	CP-1 4 hr	gyrA	18.4337
F05	UNKN	CP-2 4 hr	gyrA	23.4295
F06	UNKN	CP-4 4 hr	gyrA	22.0362
F07	UNKN	CP-1 6 hr	gyrA	23.9234
F08	UNKN	CP-2 6 hr	gyrA	26.775
F09	UNKN	CP-4 6 hr	gyrA	29.6196
F10	UNKN	CP-1 Overnight	gyrA	23.6192
F11	UNKN	CP-2 Overnight	gyrA	25.3628
F12	UNKN	CP-4 Overnight	gyrA	30.003
G01	UNKN	CP-1 2.5 hr	recA	20.9397
G02	UNKN	CP-2 2.5 hr	recA	18.0171
G03	UNKN	CP-4 2.5 hr	recA	20.1375
G04	UNKN	CP-1 4 hr	recA	20.9998
G05	UNKN	CP-2 4 hr	recA	24.4078
G06	UNKN	CP-4 4 hr	recA	24.1074
G07	UNKN	CP-1 6 hr	recA	24.165
G08	UNKN	CP-2 6 hr	recA	28.5088
G09	UNKN	CP-4 6 hr	recA	30.6019
G10	UNKN	CP-1 Overnight	recA	25.9256
G11	UNKN	CP-2 Overnight	recA	27.6951
G12	UNKN	CP-4 Overnight	recA	30.3588
H01	UNKN	CP-1 2.5 hr	recA	21.6471
H02	UNKN	CP-2 2.5 hr	recA	18.2497
H03	UNKN	CP-4 2.5 hr	recA	19.8334
H04	UNKN	CP-1 4 hr	recA	20.5187
H05	UNKN	CP-2 4 hr	recA	24.352
H06	UNKN	CP-4 4 hr	recA	24.4046
H07	UNKN	CP-1 6 hr	recA	23.2509
H08	UNKN	CP-2 6 hr	recA	26.5901
H09	UNKN	CP-4 6 hr	recA	30.0993
H10	UNKN	CP-1 Overnight	recA	25.7382
H11	UNKN	CP-2 Overnight	recA	27.8814
H12	UNKN	CP-4 Overnight	recA	30.1855

## Sheet: plcRun2-CFX_SYBR
Well	Type	Sample	Gene	Cq	Quantity	Exclusion
A01	Unkn-01	CP-1 2.5 hr	tpiA	18.3986
A02	Unkn-05	CP-2 2.5 hr	tpiA	19.2714
A03	Unkn-09	CP-4 2.5 hr	tpiA	19.4881
A04	Unkn-13	CP-1 4 hr	tpiA	17.7639
A05	Unkn-17	CP-2 4 hr	tpiA	28.3841
A06	Unkn-21	CP-4 4 hr	tpiA	24.4756
A07	Unkn-25	CP-1 6 hr	tpiA	23.2347
A08	Unkn-29	CP-2 6 hr	tpiA	32.0791
A09	Unkn-33	CP-4 6 hr	tpiA	34.1469
A10	Unkn-37	CP-1 Overnight	tpiA	28.2935
A11	Unkn-41	CP-2 Overnight	tpiA	32.9423
A12	Unkn-45	CP-4 Overnight	tpiA	35.1262
B01	Unkn-01	CP-1 2.5 hr	tpiA	18.8424
B02	Unkn-05	CP-2 2.5 hr	tpiA	19.0771
B03	Unkn-09	CP-4 2.5 hr	tpiA	19.1224
B04	Unkn-13	CP-1 4 hr	tpiA	16.843
B05	Unkn-17	CP-2 4 hr	tpiA	28.3605
B06	Unkn-21	CP-4 4 hr	tpiA	23.9967
B07	Unkn-25	CP-1 6 hr	tpiA	23.3158
B08	Unkn-29	CP-2 6 hr	tpiA	31.2954
B09	Unkn-33	CP-4 6 hr	tpiA	33.679
B10	Unkn-37	CP-1 Overnight	tpiA	28.0382
B11	Unkn-41	CP-2 Overnight	tpiA	31.6563
B12	Unkn-45	CP-4 Overnight	tpiA	33.7244
E01	Unkn-03	CP-1 2.5 hr	recA	16.2621
E02	Unkn-07	CP-2 2.5 hr	recA	17.3526
E03	Unkn-11	CP-4 2.5 hr	recA	19.9169
E04	Unkn-15	CP-1 4 hr	recA	15.7045
E05	Unkn-19	CP-2 4 hr	recA	29.0972
E06	Unkn-23	CP-4 4 hr	recA	28.122
E07	Unkn-27	CP-1 6 hr	recA	24.5811
E08	Unkn-31	CP-2 6 hr	recA	38.9624
E10	Unkn-39	CP-1 Overnight	recA	28.3749
E11	Unkn-43	CP-2 Overnight	recA	28.2384
E12	Unkn-47	CP-4 Overnight	recA	30.5609
F01	Unkn-03	CP-1 2.5 hr	recA	21.2332
F02	Unkn-07	CP-2 2.5 hr	recA	16.3939
F03	Unkn-11	CP-4 2.5 hr	recA	18.1532
F04	Unkn-15	CP-1 4 hr	recA	16.5168
F05	Unkn-19	CP-2 4 hr	recA	37.3255
F06	Unkn-23	CP-4 4 hr	recA	30.0674
F07	Unkn-27	CP-1 6 hr	recA	25.3593
F08	Unkn-31	CP-2 6 hr	recA	33.9564
F10	Unkn-39	CP-1 Overnight	recA	30.1614
F11	Unkn-43	CP-2 Overnight	recA	28.1732
F12	Unkn-47	CP-4 Overnight	recA	31.5595
G01	Unkn-04	CP-1 2.5 hr	rrs	13.4226
G02	Unkn-08	CP-2 2.5 hr	rrs	10.8784
G03	Unkn-12	CP-4 2.5 hr	rrs	13.2812
G04	Unkn-16	CP-1 4 hr	rrs	1.89912
G05	Unkn-20	CP-2 4 hr	rrs	12.726
G06	Unkn-24	CP-4 4 hr	rrs	16.389
G07	Unkn-28	CP-1 6 hr	rrs	3.4678
G08	Unkn-32	CP-2 6 hr	rrs	18.0435
G09	Unkn-36	CP-4 6 hr	rrs	20.5633
G10	Unkn-40	CP-1 Overnight	rrs	12.8024
G11	Unkn-44	CP-2 Overnight	rrs	17.1357
G12	Unkn-48	CP-4 Overnight	rrs	15.9834
H01	Unkn-04	CP-1 2.5 hr	rrs	14.9729
H02	Unkn-08	CP-2 2.5 hr	rrs	4.82319
H03	Unkn-12	CP-4 2.5 hr	rrs	14.7713
H04	Unkn-16	CP-1 4 hr	rrs	10.6376
H05	Unkn-20	CP-2 4 hr	rrs	13.1191
H06	Unkn-24	CP-4 4 hr	rrs	17.2366
H07	Unkn-28	CP-1 6 hr	rrs	11.6608
H08	Unkn-32	CP-2 6 hr	rrs	19.5837
H09	Unkn-36	CP-4 6 hr	rrs	19.9742
H10	Unkn-40	CP-1 Overnight	rrs	14.1515
H11	Unkn-44	CP-2 Overnight	rrs	19.4498
H12	Unkn-48	CP-4 Overnight	rrs	16.7433
